# Supplementary material for: SLFN11 Restricts LINE-1 Mobility
Source: Cells. 2025 May 28;14(11):790. doi: 10.3390/cells14110790 (PMC12153781; doi:10.3390/cells14110790)
Supplement: Supplementary file 1 [file cells-14-00790-s001.zip]

Archive with 1 entries (1 files):
- cells-3489798-supplementary.pdf
